# Supplementary material for: Third primary SARS-CoV-2 mRNA vaccines enhance antibody responses in most patients with haematological malignancies
Source: Nat Commun. 2022 Nov 14;13:6922. doi: 10.1038/s41467-022-34657-z (PMC9662771; doi:10.1038/s41467-022-34657-z)
Supplement: Supplementary file 4 — Source Data [file 41467_2022_34657_MOESM4_ESM.xlsx]

## Sheet: Antibody titres Figure1a
Healthy Controls (Post 1, n=28)	Pateints (Post 1, n=171)	Healthy Controls (Post 2, n=47)	Pateints (Post 2, n=327)	Patients (post 3, n=162)
13.51	5680	82.81	5680	5680
19.79	2063.46	124	5680	5680
24.7	942.41	125.59	5430.24	5680
30.32	469.92	139.31	4652.27	5680
34.54	309.1	151.62	4575.88	5680
36.93	306	169.23	4390	5680
46	251.74	174.43	4196.03	5680
49.66	245.08	263.41	4099.32	5680
59.33	239.39	269.57	4063.57	5680
80.77	218.36	270.12	3989.05	5680
81.99	199.4	277.69	3583.75	5680
82.38	157.34	338.2	3436.91	5680
93.9	156.42	341.07	3314.34	5680
114.9	126.93	356.76	3301.96	5054.51
117.61	125.75	404.69	3081.9	4821.39
168.2	111.11	416.62	3012.98	4711.6
171.97	108.42	444.23	3006.14	4692.91
181.05	107.51	479.37	2951.5	4618
218.52	94.67	483.79	2829.07	4459.37
250.7	94.3	516.74	2802.16	4308.17
258.54	92.26	543.99	2624.77	4204.38
272.84	83.66	579.02	2591.82	4113.34
359.53	78.82	600	2553.71	4111.53
382.77	66.08	603.64	2389.06	3963.38
423.12	65.27	621.92	2178.1	3932.6
426.4	59.44	702.09	2115.77	3824.64
444.66	59.29	707.07	2067.06	3750.8
621.34	56.19	747.72	1889.29	3642.39
	52.73	917.01	1861.23	3638.19
	51.93	1051.44	1858.46	3544.21
	50.85	1206.09	1837.26	3490.27
	49.06	1350.39	1825.21	3283.82
	47.89	1394.39	1755.76	3237.66
	47.72	1771.1	1725.86	3171.06
	45.28	1889.61	1569.24	3040.52
	45.01	1983.75	1541.3	2946.97
	44.53	2057.9	1501.02	2779.48
	42.73	2109.2	1490.47	2773.06
	39.76	2173.65	1471.65	2531.36
	39.36	2302.61	1390.52	2416.77
	39.13	2538.49	1071.41	2412.85
	37.63	2780.81	1003.51	2404.14
	36.9	3168.1	963.6	2228.75
	36.41	3671.61	949.87	2106.67
	36.29	4138.04	940.67	1877.36
	36	4589.44	916.96	1866.2
	34.21	5530.57	908.36	1856.22
	33.92		904.86	1854.71
	33.63		899.25	1802.86
	33.01		892.17	1695.26
	32.01		843.41	1668.07
	29.07		831.76	1649.67
	28.49		830.42	1586.69
	28.39		816.97	1553.24
	27.05		796.2	1529.09
	26.77		732.49	1512.58
	26.52		679	1465.3
	26.48		671.42	1441.54
	26.46		643.9	1409.63
	25.36		643.03	1358.42
	24.59		601.66	1317.21
	24.19		601.47	1305.64
	23.38		587.63	1299.34
	21.93		575.7	1289.01
	20.37		554.16	1238.62
	19.67		549.86	1086.28
	19.01		520.7	1084.07
	16.28		515.99	1058.5
	15.26		500.01	1028.18
	14.76		497.21	1025.9
	13.66		480.64	1013.25
	13.25		480.44	1006.64
	13.23		479.27	980.36
	12.16		470	958.65
	11.69		457.66	901.46
	11.25		456.73	894.09
	10.41		440	804.4
	10.21		439.74	766.1
	9.61		439.5	761.23
	8.61		439.13	754.44
	7.43		439	752.81
			432.56	750.94
			420.71	746
			411.24	739.23
			408.77	718.93
			400.85	705.23
			384.16	668.38
			371.22	655.74
			349.2	630.24
			349.06	608.36
			348.16	603.36
			328.66	596.94
			326.49	591.06
			324.32	579.6
			314.5	574.14
			306.94	551.04
			300.73	532.27
			299.71	477.95
			298.52	469.36
			296.75	462.3
			295.42	453.51
			295.05	448.33
			294	424.99
			291.86	422.76
			280.34	409.37
			280.34	406.89
			280.08	278.04
			279.93	261.98
			268.93	258.82
			268.85	258.17
			264.85	231.08
			257.85	212.12
			243.69	201.96
			234.97	161.14
			226.22	149.49
			224.19	129.33
			222.61	123.49
			220.05	118.67
			215.11	116.7
			213.98	83.64
			210	78.16
			206.31	73.18
			203.52	65.83
			198.09	58.6
			196.89	49.9
			191.15	44.87
			190.65	43.92
			189.87	38.55
			186.17	22.64
			182	22.4
			181.77	16.56
			179.76	16.21
			171	13.97
			170.98	13.78
			168.45	11.01
			167.44	10.78
			163.98	9.18
			163.09	8.45
			162.55	7.89
			157.57	7.62
			148
			145.89
			143.22
			136
			135.17
			134.95
			130.43
			121.93
			121.41
			118.68
			112.23
			111.97
			108.79
			107.44
			107.05
			106.85
			106.48
			97.65
			95.87
			95.49
			91.39
			91.22
			90.06
			87.2
			86.78
			82.86
			82.01
			79.27
			78.38
			76.83
			76.06
			73.73
			73.03
			71.53
			68.53
			67.9
			67.74
			67.68
			67.47
			64.17
			64.16
			62.8
			59.89
			59.65
			59.29
			58.94
			57.9
			56.59
			55.32
			54.49
			54.39
			54.21
			52
			48.29
			48.26
			48.09
			48
			47.58
			44.61
			43.86
			43.75
			43.4
			42.86
			38.98
			38.26
			37.5
			33.5
			33.4
			33.16
			32.44
			32.31
			30.78
			28.68
			28.51
			28.23
			28.12
			26.63
			26.45
			21.14
			21
			20.55
			19.9
			19.37
			17.75
			14.7
			14.42
			14.22
			14.12
			13.58
			13.4
			12.07
			11.87
			11.55
			10.39
			8.95
			8.34
			8.08
			7.8
			7.76

## Sheet: Days post1 Supp Fig 1a
Time from vaccine 1 to sample (days)	Anti-S antibody titre (post 1) [BAU/ml]
11	0
19	0
20	11.69
22	111.11
22	36.9
23	0
24	126.93
26	0
26	32.01
26	156.42
27	306
28	45.01
28	59.44
28	0
28	0
31	0
31	36
32	8.61
33	0
33	0
33	309.1
34	0
35	12.16
35	14.76
38	0
38	29.07
39	13.66
39	33.92
40	0
40	36.41
40	0
40	0
41	0
41	39.76
41	50.85
42	15.26
42	0
42	47.89
42	66.08
42	47.72
42	11.25
42	45.28
43	0
43	199.4
43	37.63
43	0
44	0
44	13.23
45	0
45	92.26
46	251.74
46	0
47	0
47	0
47	28.49
48	0
48	9.61
49	125.75
49	0
49	0
49	0
49	0
50	39.13
50	942.41
51	245.08
51	0
52	218.36
53	0
53	44.53
53	0
54	0
54	0
54	0
55	20.37
55	10.41
56	5680
56	0
56	0
56	0
56	0
56	33.63
56	0
57	0
57	0
57	0
57	0
57	7.43
58	0
58	24.19
58	0
58	0
58	25.36
58	28.39
58	0
58	23.38
59	94.3
59	27.05
59	0
60	24.59
61	0
61	0
61	0
61	36.29
61	0
62	0
62	0
62	0
62	16.28
62	42.73
62	0
62	0
62	0
63	13.25
64	2063.46
65	0
65	107.51
66	239.39
67	39.36
67	0
67	26.52
68	49.06
68	0
68	0
68	78.82
69	108.42
69	0
69	0
70	0
70	157.34
70	0
70	0
70	0
71	0
71	0
71	0
71	10.21
72	26.77
72	0
72	0
72	0
72	33.01
72	0
73	0
74	83.66
75	34.21
75	0
75	0
75	0
75	19.67
75	94.67
75	21.93
76	0
76	0
76	52.73
76	26.46
77	0
77	469.92
79	0
79	0
81	56.19
81	19.01
81	0
81	0
84	59.29
84	51.93
84	0
86	65.27
87	0
88	26.48
90	0
131	0
191	12.07
98	7.76

## Sheet: Days post2 Supp Fig 1b
Time from vaccine 2 to sample (days)	Anti-S antibody titre (post 2) [BAU/ml]
5	1889.29
6	0
8	1837.26
8	162.55
9	4390
9	226.22
12	480.44
12	5430.24
12	71.53
13	384.16
13	182
13	0
13	64.17
13	8.95
14	0
15	349.2
15	67.68
15	0
15	206.31
16	234.97
16	168.45
16	0
16	203.52
16	2178.1
16	170.98
17	0
17	2829.07
17	0
18	55.32
18	143.22
18	157.57
19	33.16
19	112.23
19	575.7
19	0
20	0
20	0
21	4099.32
21	299.71
21	7.76
21	963.6
21	179.76
22	59.29
22	33.5
22	908.36
23	4196.03
23	59.89
23	0
23	0
23	371.22
23	0
23	33.4
23	76.83
23	67.9
23	1541.3
23	295.05
24	300.73
24	13.58
25	408.77
25	57.9
26	1755.76
26	0
26	0
26	0
27	8.34
27	0
27	0
27	0
27	48.26
28	1501.02
28	0
28	296.75
28	163.98
28	12.07
29	400.85
29	8.08
29	0
29	264.85
29	0
29	0
29	5680
30	295.42
30	3012.98
30	816.97
31	0
31	11.87
31	97.65
32	48.09
32	2624.77
32	643.9
32	78.38
32	0
32	0
32	0
32	916.96
33	314.5
33	30.78
33	0
33	148
33	220.05
34	0
34	0
34	0
34	136
34	0
34	0
34	28.51
34	90.06
34	439
34	480.64
35	4063.57
35	0
35	0
35	13.4
36	4575.88
36	0
37	940.67
37	1858.46
37	0
37	38.26
38	108.79
38	830.42
39	439.13
39	0
40	14.7
41	0
41	0
41	167.44
41	257.85
42	0
42	0
42	82.01
42	439.5
42	0
42	32.31
43	457.66
43	210
43	0
43	0
44	19.9
44	21.14
44	10.39
44	17.75
44	91.22
45	280.08
45	0
45	0
46	196.89
47	0
47	679
47	440
47	38.98
48	28.12
48	0
48	215.11
48	456.73
48	2115.77
48	106.85
48	280.34
49	73.73
49	11.55
49	1825.21
49	52
49	47.58
49	432.56
50	14.12
51	0
52	43.4
52	14.42
52	4652.27
52	68.53
53	497.21
53	0
53	420.71
53	198.09
54	439.74
54	76.06
55	3314.34
55	118.68
55	587.63
55	2389.06
57	470
58	82.86
58	520.7
58	67.74
58	0
60	554.16
60	2067.06
62	2802.16
62	28.68
63	43.75
64	268.93
64	796.2
64	831.76
65	0
65	86.78
65	3436.91
66	0
67	0
67	21
67	191.15
68	14.22
68	54.21
70	106.48
70	20.55
70	32.44
70	949.87
71	0
71	7.8
71	1071.41
73	0
73	0
73	54.49
74	1490.47
75	0
75	59.65
76	62.8
76	0
76	515.99
78	64.16
79	121.41
79	58.94
79	500.01
79	326.49
79	294
81	298.52
81	0
82	26.45
82	843.41
83	0
83	1471.65
83	26.63
83	224.19
84	0
84	79.27
84	601.47
84	3081.9
84	44.61
85	0
86	0
86	348.16
86	1861.23
87	1390.52
88	3006.14
88	479.27
89	189.87
89	0
89	130.43
90	0
90	268.85
91	1725.86
91	1569.24
91	213.98
92	0
92	0
92	1003.51
92	671.42
93	5680
93	190.65
95	91.39
95	0
97	0
97	0
98	0
98	291.86
98	54.39
99	328.66
99	0
99	134.95
104	48
104	279.93
105	0
105	19.37
106	899.25
106	349.06
106	37.5
106	28.23
107	73.03
108	243.69
109	0
109	87.2
109	181.77
112	904.86
113	0
113	107.05
114	95.49
114	0
114	43.86
114	121.93
115	2951.5
115	892.17
118	0
118	145.89
119	0
119	67.47
120	0
128	171
129	0
129	56.59
131	222.61
132	42.86
134	280.34
136	163.09
139	111.97
139	324.32
142	95.87
147	601.66
149	3989.05
151	2553.71
153	411.24
155	549.86
159	186.17
165	48.29
166	3583.75
167	3301.96
176	2591.82
182	0
187	0
187	135.17

## Sheet: Days post3 Supp Fig 1c
Time from vaccine 3 to sample (days)	Anti-S antibody titre (post 3) [BAU/ml]
9	1441.54
9	5680
12	5680
14	4113.34
14	5680
15	65.83
15	13.78
16	5680
16	4459.37
17	3642.39
19	8.45
21	9.18
21	2228.75
22	1409.63
22	3750.8
22	10.78
22	761.23
23	22.64
23	5680
23	201.96
23	1856.22
23	4111.53
24	0
24	901.46
25	0
26	161.14
26	3638.19
26	1668.07
27	0
27	0
28	0
28	13.97
28	2412.85
29	804.4
29	5680
30	0
30	1289.01
30	1877.36
30	2531.36
31	44.87
31	258.82
31	1529.09
32	0
32	3824.64
33	0
33	2779.48
33	2106.67
34	752.81
34	1695.26
34	4711.6
34	894.09
34	5680
35	4692.91
36	11.01
36	3490.27
36	448.33
36	608.36
37	0
37	5054.51
37	4821.39
38	38.55
39	705.23
39	591.06
41	0
41	5680
42	73.18
42	258.17
42	739.23
44	0
45	603.36
45	5680
46	3963.38
46	1317.21
47	118.67
47	1058.5
47	1299.34
48	116.7
49	0
49	3040.52
49	261.98
51	1649.67
51	477.95
51	3237.66
52	1238.62
52	2773.06
52	58.6
53	980.36
54	532.27
54	1028.18
55	231.08
55	766.1
55	1586.69
55	212.12
55	406.89
55	409.37
56	16.21
57	2946.97
57	0
58	7.89
60	630.24
62	0
62	958.65
63	422.76
64	0
65	7.62
65	1802.86
66	551.04
66	579.6
67	1512.58
67	1084.07
67	469.36
68	78.16
68	596.94
69	0
69	1086.28
69	16.56
69	1866.2
70	4204.38
71	754.44
72	1854.71
73	2404.14
73	3544.21
74	424.99
74	746
75	668.38
77	574.14
77	1006.64
77	3171.06
77	5680
78	149.49
79	1013.25
79	3932.6
80	0
81	3283.82
82	83.64
82	49.9
82	462.3
83	5680
83	1358.42
84	453.51
86	750.94
86	1305.64
87	1025.9
89	1553.24
89	5680
91	655.74
91	1465.3
94	718.93
96	43.92
97	5680
97	123.49
98	0
98	0
98	2416.77
103	0
104	278.04
107	22.4
108	4308.17
110	0
117	0
191	12.07
98	7.76

## Sheet: Vaccine type Supp fig 4
ChAdOx1-S (n=66)	BNT162b2 (n=105)	ChAdOx1-S (n=124)	BNT162b2 (n=199)	ChAdOx1-S (n=62)	BNT162b2 (n=99)
8.61	7.43	7.76	7.8	10.78	7.89
11.69	9.61	8.08	8.34	13.78	8.45
16.28	10.21	10.39	8.95	16.21	9.18
19.67	10.41	12.07	11.55	38.55	11.01
23.38	11.25	13.58	11.87	44.87	13.97
24.19	12.16	14.22	13.4	78.16	16.56
24.59	13.23	14.42	14.12	116.7	22.4
26.46	13.25	14.7	19.37	129.33	22.64
27.05	13.66	17.75	19.9	212.12	43.92
28.39	14.76	20.55	21.14	406.89	49.9
28.49	15.26	21	26.45	422.76	58.6
32.01	19.01	26.63	28.51	469.36	65.83
33.01	20.37	28.12	28.68	551.04	73.18
33.63	21.93	28.23	32.44	574.14	83.64
33.92	25.36	30.78	33.16	603.36	118.67
34.21	26.48	32.31	33.4	608.36	123.49
36.9	26.52	33.5	37.5	630.24	149.49
39.13	26.77	38.26	48	655.74	161.14
39.36	29.07	42.86	48.26	705.23	201.96
42.73	36	43.4	48.29	739.23	231.08
44.53	36.29	43.75	54.39	752.81	258.17
49.06	36.41	43.86	54.49	754.44	258.82
50.85	37.63	44.61	55.32	761.23	261.98
51.93	39.76	47.58	56.59	894.09	278.04
66.08	45.01	48.09	64.16	1013.25	409.37
83.66	45.28	52	67.47	1028.18	424.99
94.3	47.72	54.21	67.74	1238.62	448.33
126.93	47.89	57.9	73.03	1299.34	453.51
156.42	52.73	58.94	76.06	1317.21	462.3
157.34	56.19	59.29	79.27	1409.63	477.95
199.4	59.29	59.65	82.86	1441.54	532.27
218.36	59.44	59.89	91.22	1465.3	579.6
245.08	65.27	62.8	107.05	1512.58	591.06
306	78.82	64.17	112.23	1529.09	596.94
309.1	92.26	67.68	163.09	1553.24	668.38
942.41	94.67	67.9	167.44	1668.07	718.93
2063.46	107.51	68.53	170.98	1854.71	746
	108.42	71.53	171	1866.2	750.94
	111.11	73.73	181.77	1877.36	766.1
	125.75	76.83	190.65	2106.67	804.4
	239.39	78.38	191.15	2404.14	901.46
	251.74	82.01	203.52	2412.85	958.65
	469.92	86.78	206.31	2779.48	980.36
	5680	87.2	210	2946.97	1006.64
		90.06	215.11	3171.06	1025.9
		91.39	220.05	3490.27	1058.5
		95.49	222.61	3544.21	1084.07
		95.87	224.19	3642.39	1086.28
		97.65	226.22	3824.64	1289.01
		106.48	234.97	4111.53	1305.64
		106.85	264.85	4711.6	1358.42
		107.44	280.08	4821.39	1586.69
		108.79	280.34	5054.51	1649.67
		111.97	291.86	5680	1695.26
		118.68	295.05	5680	1802.86
		121.41	296.75	5680	1856.22
		121.93	298.52	7.62	2228.75
		130.43	299.71		2416.77
		134.95	300.73		2531.36
		135.17	306.94		2773.06
		136	314.5		3040.52
		143.22	324.32		3237.66
		148	326.49		3283.82
		157.57	328.66		3638.19
		162.55	348.16		3750.8
		163.98	349.06		3932.6
		168.45	371.22		3963.38
		179.76	400.85		4113.34
		182	408.77		4204.38
		186.17	432.56		4308.17
		189.87	439		4459.37
		196.89	439.74		4618
		198.09	440		5680
		213.98	456.73		5680
		243.69	470		5680
		257.85	480.44		5680
		268.85	480.64		5680
		268.93	497.21		5680
		279.93	549.86		5680
		280.34	554.16		5680
		294	587.63		5680
		295.42	601.47		5680
		349.2	643.03
		384.16	643.9
		411.24	671.42
		420.71	679
		439.13	732.49
		439.5	830.42
		457.66	831.76
		479.27	899.25
		500.01	904.86
		515.99	916.96
		520.7	940.67
		575.7	949.87
		601.66	963.6
		796.2	1003.51
		816.97	1390.52
		843.41	1490.47
		892.17	1501.02
		908.36	1541.3
		1071.41	1569.24
		1471.65	1725.86
		1825.21	1755.76
		2067.06	1837.26
		2951.5	1858.46
			1861.23
			1889.29
			2115.77
			2178.1
			2389.06
			2553.71
			2591.82
			2624.77
			2802.16
			2829.07
			3006.14
			3012.98
			3081.9
			3301.96
			3314.34
			3436.91
			3583.75
			3989.05
			4063.57
			4099.32
			4196.03
			4390
			4652.27
			5430.24
			5680
			5680
